# Supplementary material for: Impact of an Antimicrobial Stewardship Program on the Incidence of Carbapenem Resistant Gram-Negative Bacilli: An Interrupted Time-Series Analysis
Source: Antibiotics (Basel). 2021 May 16;10(5):586. doi: 10.3390/antibiotics10050586 (PMC8190633; doi:10.3390/antibiotics10050586)
Supplement: Supplementary file 1 [file antibiotics-10-00586-s001.zip]

Archive with 1 entries (1 files):
- antibiotics-1214269-supplementary.pdf
